# Supplementary material for: Use of Radioisotope Ratios of Lead for the Identification of Historical Sources of Soil Lead Contamination in Santa Ana, California
Source: Toxics. 2022 Jun 3;10(6):304. doi: 10.3390/toxics10060304 (PMC9229492; doi:10.3390/toxics10060304)
Supplement: Supplementary file 1 [file toxics-10-00304-s001.zip]

Archive with 1 entries (1 files):
- toxics-1735230-supplementary.pdf
